# Supplementary material for: Correlation Between SII and Lymphocyte Subsets in Gastric Cancer Patients and Its Prognostic Importance
Source: Immun Inflamm Dis. 2026 Mar 23;14(3):e70399. doi: 10.1002/iid3.70399 (PMC13097496; doi:10.1002/iid3.70399)
Supplement: Supplementary file 2 — Supplementary Table S1. [file IID3-14-e70399-s001.xlsx]

## Sheet: Raw data of the control group 
Raw data of the control group
Sample number	sex	age	CD3+ T cell(%)	CD3+ T cell count	CD3+ T cell count*1000	CD4+ T cell(%)	CD4+ T cell count	CD4+ T cell count*1000	CD8+ T cell(%)	CD8+ T cell count	CD8+ T cell count*1000	CD4/CD8	B cell%	B cell count	B cell count*1000	NK cell%	NK cell count	NK cell count*1000	PLR	NE	LY	CEA	CA199	CA724	SII	Monocytes	MLR
1	male	65	66.61	1.037	1037	38.24	0.595	595	25.27	0.393	393	1.51326	14.1	0.189	189	14.55	0.195	195	264	3.62	2.89	1.79	4.59	2.23	330.685	0.38	0.131488
2	male	65	69.35	1.233	1233	47.41	0.843	843	19.22	0.342	342	2.4667	8.95	0.177	177	16.7	0.33	330	231	3.42	2.69	1.14	6.75	1.13	293.688	0.32	0.118959
3	male	62	80.67	1.268	1268	53.31	0.838	838	21.94	0.345	345	2.42981	4.79	0.069	69	11.33	0.164	164	209	3.08	1.72	2.07	7.33	1.59	374.256	0.4	0.232558
4	male	66	83.54	0.994	994	39.66	0.472	472	36.76	0.438	438	1.07889	4.78	0.062	62	9.67	0.124	124	202	3.07	1.58	1.74	7.51	4.71	392.494	0.27	0.170886
5	male	79	69.49	0.683	683	41.01	0.403	403	22.49	0.221	221	1.82348	7.12	0.07	70	18.86	0.184	184	292	2.76	1.71	2.93	8.33	28.03	471.298	0.46	0.269006
6	male	66	74.7	0.737	737	40.54	0.4	400	28.99	0.286	286	1.39841	15.12	0.168	168	7.68	0.085	85	231	3.88	2.1	4.16	5.5	3.46	426.8	0.28	0.133333
7	male	60	74.47	1.135	1135	44.55	0.679	679	25.05	0.382	382	1.77844	7.61	0.125	125	15.1	0.248	248	221	2.89	2.3	2.31	8.52	1.44	277.691	0.48	0.208696
8	male	65	72.41	0.838	838	33.03	0.382	382	34.12	0.395	395	0.968054	7.46	0.088	88	16.87	0.199	199	158	3.02	1.53	2.73	19.3	8.45	311.869	0.31	0.202614
9	male	72	74.31	1.094	1094	32.12	0.473	473	34.37	0.506	506	0.934536	8.59	0.123	123	15.61	0.224	224	257	2.87	1.69	2.03	5.46	2.29	436.444	0.3	0.177515
10	female	63	63.19	0.975	975	36.77	0.567	567	22.87	0.353	353	1.60778	7.55	0.123	123	24.5	0.398	398	232	3.45	1.95	1.84	5.62	3.25	410.462	0.46	0.235897
11	male	63	68.62	0.993	993	39.3	0.569	569	25.98	0.376	376	1.5127	17.13	0.295	295	9.43	0.162	162	197	4.03	1.84	2.51	13.39	2.06	431.473	0.43	0.233696
12	male	60	68.4	0.975	975	46.26	0.66	660	18.93	0.27	270	2.44374	8.92	0.118	118	17.75	0.236	236	190	4.52	1.69	1.02	13.13	2.87	508.166	0.4	0.236686
13	female	64	68.54	1.194	1194	40.12	0.699	699	27.58	0.481	481	1.45468	8.94	0.169	169	18.13	0.344	344	232	2.9	2.38	2.3	13.89	1.63	282.689	0.36	0.151261
14	female	62	71.25	1.023	1023	59.15	0.85	850	10.95	0.157	157	5.40183	11.9	0.216	216	12.34	0.224	224	196	3.62	2.26	0.54	7.83	4.62	313.947	0.26	0.115044
15	female	57	66.79	0.722	722	40.63	0.439	439	23.04	0.249	249	1.76345	8.18	0.111	111	20.19	0.275	275	232	3.79	3.06	2.74	6.65	5.57	287.346	0.33	0.107843
16	female	64	57.02	0.648	648	35.24	0.401	401	19.28	0.219	219	1.8278	15.7	0.194	194	22.39	0.276	276	182	1.54	1.73	1.69	22	2	162.012	0.31	0.179191
17	female	62	64.68	0.907	907	46.27	0.649	649	16.43	0.23	230	2.81619	13.82	0.219	219	3.1	0.048	48	238	3.16	1.74	2.09	5.89	8.13	432.23	0.33	0.189655
18	male	58	76.43	0.842	842	25.71	0.283	283	42.33	0.466	466	0.607371	10.17	0.113	113	9.01	0.102	102	167	2.4	1.27	2.12	16.95	1.17	315.591	0.3	0.23622
19	male	70	68.11	0.968	968	26.23	0.373	373	28.04	0.398	398	0.935449	9.77	0.13	130	18.5	0.247	247	241	2.33	1.39	0.97	6.88	2	403.978	0.38	0.273381
20	female	72	68.91	0.769	769	38.41	0.428	428	24.58	0.274	274	1.56265	8.89	0.093	93	18.34	0.192	192	259	2.09	1.13	1.62	26.58	0.94	479.035	0.21	0.185841
21	male	64	74.74	0.901	901	49.97	0.602	602	22.84	0.275	275	2.18783	6.85	0.081	81	17.96	0.212	212	243	3.22	1.68	3.76	5.71	1.74	465.75	0.32	0.190476
22	male	54	64.93	0.683	683	42.35	0.445	445	21.8	0.229	229	1.94266	7.8	0.123	123	2.8	0.044	44	222	3.07	2.36	1.65	1.57	1.11	288.788	0.26	0.110169
23	male	67	66.05	1.086	1086	40.84	0.671	671	22.57	0.371	371	1.80948	12.22	0.203	203	19.52	0.324	324	150	3.11	1.97	3.99	12.08	1.56	236.802	0.29	0.147208
24	female	51	76.48	1.804	1804	45.08	1.064	1064	24.38	0.575	575	1.849	10.39	0.219	219	14.33	0.302	302	215	3.68	2.09	2.95	46.93	1.06	378.565	0.29	0.138756
25	male	61	71.85	0.884	884	36.38	0.448	448	33.47	0.412	412	1.087	15.48	0.207	207	14.64	0.196	196	215	2.08	1.48	2	10.6	1.1	302.162	0.43	0.290541
26	male	61	78.82	1.153	1153	37.61	0.55	550	37.13	0.543	543	1.01	10.65	0.131	131	8.4	0.103	103	178	2.59	1.35	1.26	3.45	1.08	341.496	0.42	0.311111
27	male	60	75.42	0.674	674	47.81	0.427	427	24.66	0.22	220	1.94	6.37	0.067	67	14.63	0.154	154	192	2.52	2.25	1.07	17.57	5.5	215.04	0.3	0.133333
28	male	69	75.41	0.729	729	31.02	0.3	300	41.13	0.398	398	0.754	3.97	0.041	41	16.47	0.169	169	150	5.42	1.84	5.22	10.75	14.49	441.848	0.38	0.206522
29	female	78	76.32	1.196	1196	36.5	0.572	572	37.85	0.593	593	0.964	1.72	0.023	23	18.98	0.258	258	326	3.95	2.72	35.28	36.92	0.81	473.419	0.43	0.158088
30	female	57	74.56	1.22	1220	50.72	0.83	830	25.73	0.421	421	1.971	8.04	0.147	147	15.59	0.285	285	280	4.02	2.62	1.75	4.6	0.78	429.618	0.41	0.156489
31	female	50	69.96	0.885	885	35.91	0.454	454	30.56	0.387	387	1.175	9.9	0.148	148	14.35	0.215	215	238	3.35	2.19	2.35	11.36	1.11	364.064	0.38	0.173516
32	female	50	76.31	0.789	789	47.03	0.486	486	23.77	0.246	246	1.98	14.45	0.206	206	7.65	0.109	109	303	4.78	2.21	3.47	16.33	4.11	655.357	0.38	0.171946
33	male	50	74.91	1.519	1519	49.81	1.01	1010	23.3	0.473	473	2.14	8.63	0.142	142	13.02	0.215	215	234	4.23	2.36	1.35	7.82	2.46	419.415	0.41	0.173729
34	female	66	71.96	0.645	645	41.49	0.372	372	27.63	0.248	248	1.5	13.7	0.149	149	12.83	0.139	139	183	3.39	1.7	1.16	3.63	10.09	364.924	0.25	0.147059
35	female	50	71.03	1.599	1599	29.53	0.665	665	39.7	0.894	894	0.744	11.7	0.281	281	13.45	0.323	323	229	2.4	2.4	1.31	8.93	2.4	229	0.3	0.125
36	female	62	74.94	1.282	1282	36.07	0.617	617	38.91	0.665	665	0.927	8.74	0.174	174	16.03	0.319	319	199	3.68	2.36	0.98	16.2	4.92	310.305	0.35	0.148305
37	female	64	78.82	0.774	774	42.23	0.415	415	34.45	0.338	338	1.226	7.11	0.073	73	12.69	0.13	130	216	2.45	1.42	1.64	9.13	2.6	372.676	0.25	0.176056
38	female	58	78.73	1.136	1136	34.21	0.493	493	29.77	0.574	574	0.86	6.4	0.082	82	14.59	0.188	188	207	3.912	1.71	1.87	9.01	1.1	473.558	0.36	0.210526
39	female	56	77.66	1.164	1164	43.69	0.655	655	32.89	0.493	493	1.328	6.51	0.102	102	15.36	0.241	241	229	2.53	2.13	1.01	13.86	13.16	272.005	0.19	0.0892019
40	female	58	78.51	1.461	1461	40.17	0.747	747	36.73	0.684	684	1.094	9.96	0.15	150	13.04	0.196	196	184	2.25	2.25	3.24	15.76	0.98	184	0.26	0.115556
41	female	60	74.53	0.951	951	49.06	0.626	626	19.7	0.251	251	2.49	5.11	0.066	66	17.81	0.23	230	246	3.17	1.53	1.01	6.3	6.11	509.686	0.24	0.156863
42	female	63	73.09	0.886	886	47.59	0.577	577	20.25	0.246	246	2.35	8.1	0.083	83	17.33	0.178	178	200	2.08	1.22	1.82	14.94	2.3	340.984	0.23	0.188525
43	male	74	71.11	0.634	634	43.58	0.389	389	23.54	0.21	210	1.8513	10.27	0.091	91	16.78	0.149	149	179	2.33	1.13	1.58	7.35	1.98	369.088	0.19	0.168142
44	male	67	74.06	1.317	1317	38.46	0.684	684	36.08	0.641	641	1.066	15.53	0.288	288	8.24	0.153	153	195	4.16	1.9	2.79	8.89	0.85	426.947	0.23	0.121053
