# Supplementary material for: Correlation Between SII and Lymphocyte Subsets in Gastric Cancer Patients and Its Prognostic Importance
Source: Immun Inflamm Dis. 2026 Mar 23;14(3):e70399. doi: 10.1002/iid3.70399 (PMC13097496; doi:10.1002/iid3.70399)
Supplement: Supplementary file 3 — Supplementary Table S2. [file IID3-14-e70399-s002.xlsx]

## Sheet: Raw data of the gastric cancer 
Raw data of the gastric cancer group
Sample number	sex	age	Survival status	Survival period (days)	Survival period (months)	TNM stage	clinical stage	drinking	Tumor location	CD3+ T cell(%)	CD3+ T cell count	CD3+ T cell count*1000	CD4+ T cell(%)	CD4+ T cell count	CD4+ T cell count*1000	CD8+ T cell(%)	CD8+ T cell count	CD8+ T cell count*1000	CD4/8	B cell%	B cell count	B cell count*1000	NK cell%	NK cell count	NK cell count*1000	PLT	NE	LY	CEA	CA199	CA724	SII	NLR	Monocytes	MLR
1	male	41	dead	587	19.5667	T4aN3M0	ⅢC	1	Cardia	65.75	0.213	213	30.14	0.098	98	31.05	0.101	101	0.971	3.43	0.009	9	28.68	0.078	78	118	3.42	0.45	3.39	267	300	896.8	7.6	0.35	0.777778
2	female	45	dead	213	7.1	ct4n2m1	Ⅳ	0	non-cardia	73.11	0.342	342	33.58	0.157	157	31.05	0.145	145	1.082	5.11	0.025	25	17.68	0.085	85	465	6.36	0.44	3.37	159.5	6.8	6721.36	14.4545	0.24	0.545455
3	male	67	survive	1024	34.1333	cT4aN2M0	Ⅲ	1	non-cardia	71.15	0.697	697	55.66	0.546	546	13.57	0.133	133	4.012	17.1	0.187	187	10.02	0.11	110	346	2.7	1.27	150.8	11.75	9.59	735.591	2.12598	0.24	0.188976
4	female	58	dead	802	26.7333	T3N2M1	Ⅳ	0	non-cardia	91.4	1.433	1433	52.14	0.818	818	26.22	0.411	411	1.989	2.88	0.042	42	5.66	0.083	83	351	3.13	1.39	3.49	116.1	74.25	790.381	2.2518	0.23	0.165468
5	male	65	dead	145	4.83333	T3N1M0	Ⅲ	1	Cardia	72.3	0.427	427	23.2	0.137	137	47.62	0.281	281	0.487	1.72	0.012	12	24.6	0.173	173	275	2.58	1.1	65.78	137.6	5.01	645	2.34545	0.27	0.245455
6	female	64	dead	583	19.4333	cT4N2M0	Ⅲ	0	Cardia	56.14	0.163	163	30.23	0.088	88	25.45	0.074	74	1.188	28.3	0.079	79	13.21	0.037	37	112	3.16	0.32	3.14	0.6	67.4	1106	9.875	0.16	0.5
7	male	68	dead	522	17.4	cT4N2M0	Ⅲ	0	Cardia	77.22	0.909	909	26.93	0.317	317	51.15	0.602	602	0.527	2.39	0.028	28	18.81	0.218	218	321	3.1	1.41	8.94	1000	11.71	705.745	2.19858	0.32	0.22695
8	female	61	survive	968	32.2667	T4aN2M0	Ⅲ	0	Cardia	79.26	0.731	731	31.7	0.292	292	23.19	0.214	214	1.367	3.37	0.022	22	13.91	0.091	91	262	4.2	2.54	1.39	18.53	1.06	433.228	1.65354	0.36	0.141732
9	female	73	dead	148	4.93333	pT4aN0M0	ⅡB	0	Cardia	84.23	1.031	1031	44.37	0.543	543	38.74	0.474	474	1.145	6.91	0.093	93	8.76	0.117	117	218	6.16	1.24	0.7	4.25	0.7	1082.97	4.96774	0.62	0.5
10	male	77	survive	948	31.6	T4N2M0	Ⅲ	1	Cardia	70.32	0.804	804	33.31	0.381	381	28.33	0.324	324	1.176	4.49	0.053	53	23.03	0.27	270	233	8.27	0.98	490.3	10.94	51.28	1966.23	8.43878	0.59	0.602041
11	male	68	survive	937	31.2333	cT3N2M0	Ⅲ	0	Cardia	67.15	0.413	413	50.13	0.308	308	9.37	0.051	51	5.35	18.21	0.114	114	19.06	0.12	120	214	10.6	0.66	9.3	65.33	2.75	3436.97	16.0606	0.2	0.30303
12	male	59	dead	423	14.1	T4aN1M1	Ⅳ	1	non-cardia	52.27	0.952	952	28.49	0.519	519	22.1	0.402	402	1.289	5.21	0.102	102	45.16	0.887	887	215	6.79	0.81	3.5	102.7	1.82	1802.28	8.38272	0.48	0.592593
13	male	81	dead	689	22.9667	pT4aN3aM0	ⅢB	0	Cardia	59.83	1.031	1031	24.46	0.421	421	33.53	0.578	578	0.73	0.71	0.012	12	41.64	0.701	701	369	6.91	1.8	11.81	438.3	7.04	1416.55	3.83889	0.6	0.333333
14	male	73	survive	913	30.4333	pT4aN0M0	ⅡB	1	Cardia	48.14	0.603	603	26.35	0.33	330	19.96	0.25	250	1.32	1.54	0.017	17	46.17	0.517	517	200	1.93	1.77	3.09	9.62	2.08	218.079	1.0904	0.34	0.19209
15	female	63	dead	592	19.7333	pT4bN3bM0	ⅢC	0	non-cardia	73.05	1.243	1243	31.63	0.538	538	37.06	0.631	631	0.854	6.83	0.089	89	16.51	0.214	214	282	4.39	1.65	7.87	48.7	9.51	750.291	2.66061	0.36	0.218182
16	male	74	survive	797	26.5667	cT4aN2M0	Ⅲ	1	non-cardia	55.39	0.977	977	27.02	0.477	477	27.39	0.483	483	0.987	7.43	0.122	122	35.03	0.577	577	285	5.07	1.41	26.08	21.61	114.7	1024.79	3.59574	0.49	0.347518
17	male	71	survive	720	24	cT4N2M1	Ⅳ	1	non-cardia	67.82	0.666	666	46.78	0.459	459	21.32	0.209	209	2.194	5.29	0.052	52	18.64	0.182	182	314	6.9	1.56	4.21	14.5	5.16	1388.85	4.42308	0.53	0.339744
18	male	63	survive	772	25.7333	pT4aN2M0	ⅢA	1	non-cardia	53.71	1.692	1692	32.73	1.031	1031	20.81	0.656	656	1.573	3.5	0.097	97	42.73	1.181	1181	223	4.16	1.61	1.4	6.65	1.54	576.199	2.58385	0.32	0.198758
19	female	44	dead	117	3.9	cT3N2M1	Ⅳ	0	non-cardia	67.78	0.596	596	40.81	0.359	359	22.57	0.199	199	1.808	6.35	0.058	58	23.78	0.217	217	200	2.8	0.88	1.41	38.82	27.96	636.364	3.18182	0.23	0.261364
20	male	64	losses to follow-up	321	10.7	T2N1M0	Ⅱ	1	Cardia	69.99	1.423	1423	38.07	0.774	774	31.2	0.634	634	1.22	13.45	0.247	247	14.14	0.26	260	143	2.02	2.22	7.32	71.15	5.01	130.117	0.90991	0.37	0.166667
21	male	66	survive	713	23.7667	pT4aN0M0	ⅡB	1	non-cardia	60	0.629	629	33.48	0.351	351	22.82	0.239	239	1.467	9.36	0.106	106	27.5	0.312	312	189	1.56	1.12	1.85	5.21	1.63	263.25	1.39286	0.37	0.330357
22	male	64	dead	218	7.26667	cT4N2M1	Ⅳ	1	non-cardia	71.46	1.17	1170	40.62	0.665	665	29.67	0.485	485	1.369	4.71	0.069	69	20.69	0.303	303	257	3	1.19	2.05	11.2	1.02	647.899	2.52101	0.32	0.268908
23	female	78	dead	320	10.6667	cT4N2M1	Ⅳ	0	non-cardia	70.5	0.846	846	40.22	0.483	483	30.06	0.361	361	1.338	9.25	0.103	103	21.13	0.234	234	451	6.21	2.45	5.52	36.25	17.91	1143.15	2.53469	0.25	0.102041
24	male	73	dead	694	23.1333	cT4N2M1	ⅣB	0	non-cardia	83.14	0.475	475	35.95	0.205	205	43.56	0.249	249	0.825	3.97	0.021	21	12.68	0.066	66	191	3.74	0.79	33.71	0.6	173.2	904.228	4.73418	0.06	0.0759494
25	male	63	dead	328	10.9333	cT4aN1M0	Ⅲ	0	non-cardia	69.49	0.571	571	36.13	0.297	297	30.19	0.248	248	1.197	2.54	0.023	23	27.37	0.245	245	186	6.98	2.97	1.3	66.28	55.4	437.131	2.35017	0.25	0.0841751
26	male	51	dead	290	9.66667	T4N0M0	Ⅲ	1	Cardia	72.7	0.487	487	27.42	0.184	184	36.85	0.247	247	0.744	5.55	0.04	40	23.68	0.169	169	192	1.5	0.54	1.4	74.65	273.7	533.333	2.77778	0.21	0.388889
27	female	70	dead	184	6.13333	pT4aN3bM1	ⅣA	0	non-cardia	75.1	0.372	372	34.17	0.169	169	35.63	0.176	176	0.959	10.93	0.048	48	13.47	0.059	59	251	6.86	0.6	6.47	126.7	82.71	2869.77	11.4333	0.24	0.4
28	male	69	survive	603	20.1	cT2N0M0	Ⅰ	0	Cardia	81.65	1.526	1526	44.72	0.836	836	35.14	0.657	657	1.273	3.89	0.075	75	16.11	0.31	310	169	1.41	1.79	2.76	62.01	1.07	133.123	0.787709	0.47	0.26257
29	female	69	dead	28	0.933333	T4bN2M1	Ⅳ	0	non-cardia	75.48	0.234	234	18.98	0.059	59	54.8	0.17	170	0.346	2.72	0.011	11	23.88	0.099	99	287	10.56	0.36	0.51	8.94	0.61	8418.67	29.3333	1.3	3.61111
30	male	67	survive	608	20.2667	cT4aN2M1	Ⅳ	1	non-cardia	31.78	0.521	521	27.03	0.443	443	4.59	0.075	75	5.889	3.99	0.093	93	64.69	1.504	1504	345	5.66	1.9	739.7	1000	116.3	1027.74	2.97895	0.77	0.405263
31	male	80	dead	381	12.7	cT4N2M1	Ⅳ	1	Cardia	78.5	1.183	1183	43.56	0.656	656	30.5	0.46	460	1.428	3.15	0.054	54	16.98	0.293	293	295	3.65	2.68	11.32	8.48	300	401.772	1.36194	0.67	0.25
32	female	38	survive	524	17.4667	cT4N1M1	Ⅳ	0	Cardia	83.11	1.317	1317	50	0.792	792	31.66	0.502	502	1.579	8.54	0.08	80	8.03	0.075	75	330	3.23	1.87	1.92	6.56	1.89	570	1.72727	0.24	0.128342
33	male	70	dead	483	16.1	pT4bN2M0	ⅢC	1	non-cardia	69.89	0.582	582	50.11	0.417	417	20.32	0.167	167	2.466	1.15	0.01	10	31.6	0.282	282	247	4.6	1.67	469.6	96.81	257.1	680.359	2.75449	0.57	0.341317
34	female	41	dead	386	12.8667	cT4bN3M1	ⅣB	0	non-cardia	62.45	0.853	853	32.93	0.45	450	24.18	0.33	330	1.362	26.66	0.244	244	7.1	0.065	65	268	16.73	0.99	1000	8824	300	4528.93	16.899	0.41	0.414141
35	male	71	survive	553	18.4333	cT2N1M1	ⅣB	1	Cardia	82.22	1.779	1779	55.54	1.202	1202	24.75	0.535	535	2.244	4.36	0.151	151	15.59	0.541	541	266	2.69	2.28	3.05	4.68	4.4	313.833	1.17982	0.37	0.162281
36	male	66	survive	553	18.4333	T4aN2M0	Ⅲ	0	Cardia	67.2	1.031	1031	39.34	0.604	604	25.83	0.396	396	1.523	12.98	0.245	245	19.4	0.366	366	263	3.17	1.56	4.44	334.6	1.74	534.429	2.03205	0.34	0.217949
37	female	81	dead	145	4.83333	cT4N2M0	Ⅲ	0	non-cardia	73.46	0.838	838	50.06	0.571	571	22.83	0.26	260	2.193	6.93	0.075	75	20.17	0.219	219	154	9.51	1.21	2.41	273.4	8.39	1210.36	7.8595	0.21	0.173554
38	male	51	survive	517	17.2333	cT4bN2M0	Ⅲ	0	Cardia	59.42	1.013	1013	48.72	0.83	830	9.92	0.169	169	4.911	10.65	0.224	224	27.15	0.57	570	288	5.31	2.36	2.19	20.49	9.05	648	2.25	0.52	0.220339
39	male	70	survive	497	16.5667	cT4bN0M0	ⅢA	0	non-cardia	67.45	0.875	875	32.65	0.424	424	30.87	0.401	401	1.058	3.65	0.043	43	30.54	0.362	362	311	2.91	1.15	2.1	28.93	1.24	786.965	2.53043	0.32	0.278261
40	male	69	dead	62	2.06667	cT4bN2M1	ⅣB	0	Cardia	67.94	0.483	483	33.55	0.239	239	33.74	0.24	240	0.994	5.28	0.039	39	21.21	0.155	155	326	3.78	0.55	0.59	5.47	1.56	2240.51	6.87273	0.3	0.545455
41	female	58	survive	477	15.9	T4N1M0	Ⅲ	0	non-cardia	53.31	1.043	1043	34.98	0.685	685	16.79	0.329	329	2.083	5.6	0.113	113	40.11	0.809	809	347	3.27	2.44	1.37	7.08	7.42	465.037	1.34016	0.21	0.0860656
42	female	56	dead	123	4.1	T4aN1M0	ⅢA	0	non-cardia	72.31	0.635	635	42.96	0.377	377	28.07	0.247	247	1.531	15.45	0.153	153	12.78	0.127	127	268	4.91	1.87	93.78	34.94	300	703.679	2.62567	0.51	0.272727
43	female	45	dead	251	8.36667	cT4N3M1	Ⅳ	0	non-cardia	89.21	0.699	699	31.45	0.247	247	50	0.392	392	0.629	2.76	0.018	18	12.18	0.079	79	226	2.99	0.77	518.8	8.69	300	877.584	3.88312	0.48	0.623377
44	male	64	survive	298	9.93333	pT3N2M0	ⅢA	1	non-cardia	58.36	0.61	610	42.96	0.449	449	13.39	0.14	140	3.208	8.58	0.105	105	36.58	0.447	447	162	2.83	1.32	2.65	447.9	0.81	347.318	2.14394	0.23	0.174242
45	female	46	survive	428	14.2667	cT4N2M1	Ⅳ	0	non-cardia	79.71	1.023	1023	52.71	0.677	677	24.19	0.31	310	2.179	7.09	0.095	95	9.59	0.128	128	294	1.82	0.98	2.85	11.51	1.75	546	1.85714	0.16	0.163265
46	male	65	survive	371	12.3667	cT4aN2M1	ⅣB	1	Cardia	62.96	0.961	961	40.94	0.625	625	19.13	0.292	292	2.14	6.1	0.09	90	26.84	0.395	395	226	3.25	1.12	20.57	2.95	1.82	655.804	2.90179	0.28	0.25
47	female	32	survive	420	14	pT2N1M0	ⅡB	0	non-cardia	67.58	1.741	1741	40.35	1.039	1039	17.49	0.451	451	2.307	13.04	0.329	329	17.21	0.434	434	239	2.09	2.56	0.48	10.88	0.71	195.121	0.816406	0.31	0.121094
48	female	62	survive	409	13.6333	cT2N1M1	Ⅳ	0	non-cardia	54.23	0.716	716	29.41	0.388	388	23.56	0.311	311	1.248	7.18	0.091	91	35.52	0.452	452	250	3.06	1.33	25.23	914.3	175.5	575.188	2.30075	0.4	0.300752
49	male	63	survive	388	12.9333	T3N1M1	Ⅳ	1	Cardia	75	0.286	286	35.61	0.136	136	32.39	0.123	123	1.099	6.82	0.032	32	14.29	0.067	67	98	3.64	0.47	17.09	15.2	1.46	758.979	7.74468	0.33	0.702128
50	male	70	survive	300	10	T4N2M0	Ⅲ	0	Cardia	79.45	2.174	2174	25.31	0.693	693	19.06	0.522	522	1.328	5.93	0.375	375	9.82	0.621	621	228	2.38	2.73	3.74	17.66	1.26	198.769	0.871795	0.28	0.102564
51	female	69	dead	244	8.13333	cT4N2M1	Ⅳ	1	non-cardia	77.59	0.565	565	47.38	0.345	345	26.91	0.196	196	1.761	5.45	0.041	41	13.9	0.106	106	193	3.54	0.85	815.6	15.1	1.51	803.788	4.16471	0.46	0.541176
52	male	67	survive	338	11.2667	ypT3N3M0	Ⅲ	0	Cardia	68.27	0.684	684	37.41	0.375	375	26.45	0.265	265	1.414	5.5	0.061	61	25.92	0.286	286	282	3.64	1.22	1.01	7.22	1.25	841.377	2.98361	0.36	0.295082
53	male	73	dead	214	7.13333	cT4N3M1	Ⅳ	1	non-cardia	65.98	0.271	271	29.02	0.119	119	33.33	0.137	137	0.871	5.08	0.024	24	24.1	0.115	115	364	7.32	0.36	5.82	1000	78.47	7401.33	20.3333	0.62	1.72222
54	male	62	dead	220	7.33333	pT4aN1M0	ⅢA	0	non-cardia	84.71	0.874	874	52.96	0.546	546	29.47	0.304	304	1.797	4.58	0.044	44	7.15	0.069	69	204	2.42	0.96	16.31	14.84	1.62	514.25	2.52083	0.25	0.260417
55	male	71	survive	234	7.8	cT2N2M0	Ⅱ	1	Cardia	70.49	0.723	723	43.32	0.445	445	17.39	0.179	179	2.491	10.54	0.093	93	16.15	0.142	142	184	2.69	1.06	2.37	17.88	18.64	466.943	2.53774	0.42	0.396226
56	male	75	survive	267	8.9	cT3N2M1	Ⅳ	0	non-cardia	55.17	0.728	728	31.49	0.415	415	22.87	0.302	302	1.377	10.01	0.129	129	37.25	0.481	481	222	5.28	1.38	0.95	5.01	0.85	849.391	3.82609	0.57	0.413043
57	female	69	survive	255	8.5	T3N1M1	Ⅳ	0	non-cardia	77.46	0.816	816	44.43	0.468	468	30.22	0.318	318	1.47	10.16	0.088	88	8.61	0.075	75	318	1.89	1.42	3.33	7.99	0.95	423.254	1.33099	0.21	0.147887
58	male	59	dead	36	1.2	cT4aN3M1	ⅣB	1	non-cardia	75.09	0.929	929	41.82	0.517	517	31.42	0.389	389	1.331	4.13	0.106	106	15.75	0.402	402	329	8.07	0.96	270.5	1.04	300	2765.66	8.40625	0.79	0.822917
59	male	63	dead	78	2.6	cT4bN0M1	ⅣB	0	Cardia	83.53	0.282	282	33.33	0.112	112	46.83	0.158	158	0.712	10.84	0.036	36	7.43	0.025	25	168	3.17	0.56	74.55	63.56	70.17	951	5.66071	0.25	0.446429
60	male	60	survive	188	6.26667	T4aN2M0	Ⅲ	1	non-cardia	64.9	1.114	1114	34.59	0.594	594	28.24	0.485	485	1.225	9.48	0.199	199	24.19	0.509	509	304	4	1.75	3.16	13.95	1.97	694.857	2.28571	0.46	0.262857
61	female	67	survive	125	4.16667	pT3N0M0	ⅡA	0	non-cardia	77.64	0.624	624	53.31	0.428	428	22.64	0.182	182	2.355	8.3	0.09	90	15.63	0.17	170	293	1.43	1.18	2.45	33.14	0.99	355.076	1.21186	0.19	0.161017
62	male	56	survive	153	5.1	cT4N2M1	Ⅳ	1	non-cardia	80.47	1.32	1320	45.63	0.748	748	32.24	0.529	529	1.415	11.85	0.19	190	8.22	0.132	132	348	5.07	1.68	317.6	1000	34.5	1050.21	3.01786	0.28	0.166667
63	male	39	survive	154	5.13333	cT4N0M1	Ⅳ	1	non-cardia	62.61	0.828	828	41.94	0.555	555	12.94	0.171	171	3.241	15.03	0.225	225	22.19	0.332	332	247	5.93	1.58	1.97	1000	7.63	927.032	3.75316	0.49	0.310127
64	male	74	losses to follow-up	58	1.93333	cT4N2M0	Ⅲ	1	non-cardia	80.28	0.542	542	51.14	0.345	345	26.56	0.179	179	1.926	0.84	0.006	6	18.76	0.135	135	174	4.77	0.69	3.82	48.47	3.13	1202.87	6.91304	0.32	0.463768
65	male	79	survive	150	5	cT4N2M1	Ⅳ	0	Cardia	81.09	1.052	1052	26.69	0.346	346	52.14	0.677	677	0.512	2.59	0.035	35	15.14	0.204	204	317	3.16	1.54	78.97	29.5	45.17	650.468	2.05195	0.3	0.194805
66	male	66	survive	148	4.93333	T4aN2M0	ⅢB	1	Cardia	70.17	0.501	501	40.15	0.287	287	26.74	0.191	191	1.502	16.1	0.127	127	13.15	0.104	104	255	3.44	1.26	1.49	6.43	3.5	696.19	2.73016	0.16	0.126984
67	male	67	dead	1530	51	pT4aN2M0	Ⅲ	0	Cardia	74.11	0.351	351	39.01	0.185	185	26.92	0.127	127	1.449	8.6	0.06	60	11	0.077	77	154	2.54	1.11	222	25.29	1.36	352.396	2.28829	0.22	0.198198
68	male	70	dead	57	1.9	pT4N3M0	ⅢC	0	Cardia	58.96	0.117	117	34.7	0.069	69	20.52	0.041	41	1.691	36.11	0.082	82	8.73	0.02	20	189	4.82	0.42	14.31	25.95	14.04	2169	11.4762	0.11	0.261905
69	male	66	losses to follow-up	1862	62.0667	T2N1M0	ⅡB	1	non-cardia	57.73	0.403	403	30.36	0.212	212	16.91	0.118	118	1.795	12.47	0.119	119	25.09	0.24	240	163	1.9	1.56	2.05	17.13	1.31	198.526	1.21795	0.21	0.134615
70	female	58	survive	1008	33.6	pT4aN3aM0	ⅢB	0	non-cardia	75.21	0.795	795	45.72	0.483	483	24.98	0.264	264	1.83	4.76	0.054	54	14.24	0.162	162	116	6.96	0.89	2.49	25.69	2.26	907.146	7.82022	0.21	0.235955
71	male	65	survive	1957	65.2333	T4aN0M0	ⅡB	0	Cardia	80.58	0.519	519	40.5	0.261	261	39.56	0.255	255	1.024	10.1	0.075	75	6.49	0.048	48	182	2.02	1.06	1.36	6.89	10.3	346.83	1.90566	0.29	0.273585
72	female	55	survive	972	32.4	pT4aN3aM0	ⅢC	0	non-cardia	74.7	0.574	574	45.54	0.35	350	25.13	0.193	193	1.812	12.34	0.09	90	9.28	0.068	68	213	3.1	0.86	1.02	4.56	3.24	767.791	3.60465	0.18	0.209302
73	female	70	dead	263	8.76667	cT4aN3M0	Ⅲ	0	non-cardia	74.99	0.866	866	33.91	0.391	391	40.84	0.471	471	0.83	3.9	0.047	47	18.93	0.226	226	235	3.06	1.21	375	1.85	4.31	594.298	2.52893	0.3	0.247934
74	male	68	dead	389	12.9667	cT4N2M1	Ⅳ	0	non-cardia	84.21	0.195	195	44.44	0.103	103	39.18	0.091	91	1.134	2.27	0.006	6	6.06	0.015	15	66	11.28	0.37	2.11	7.72	8.92	2012.11	30.4865	0.2	0.540541
75	female	60	dead	882	29.4	T4aN2M0	ⅢB	0	non-cardia	64.75	0.895	895	37.19	0.514	514	25.07	0.347	347	1.483	1.59	0.024	24	28.49	0.435	435	230	6.24	1.03	53.75	181.7	4.21	1393.4	6.05825	0.8	0.776699
76	male	74	dead	253	8.43333	pT4aN2M0	ⅢA	1	non-cardia	72.82	0.384	384	35.05	0.185	185	32.33	0.17	170	1.084	4.96	0.02	20	14.66	0.059	59	181	4	0.94	3.24	970.8	6.6	770.213	4.25532	0.36	0.382979
77	female	46	survive	1498	49.9333	cT4N2M0	Ⅲ	0	non-cardia	65.06	0.88	880	32.81	0.444	444	31.69	0.429	429	1.035	12.37	0.174	174	20.99	0.296	296	317	2.2	1.4	0.44	3.78	1.09	498.143	1.57143	0.45	0.321429
78	male	58	dead	380	12.6667	cT4aN3M0	Ⅲ	1	Cardia	80.68	1.712	1712	39.53	0.839	839	37.43	0.794	794	1.056	4.85	0.11	110	11.99	0.273	273	242	2.46	1.02	10.07	13.73	0.62	583.647	2.41176	0.42	0.411765
79	male	76	dead	884	29.4667	T2N2M0	ⅡB	1	non-cardia	61.77	0.255	255	41.96	0.173	173	16.32	0.067	67	2.571	15.04	0.063	63	19.91	0.084	84	492	4.75	1.61	3.79	17.03	8.13	1451.55	2.95031	0.57	0.354037
80	male	47	dead	315	10.5	T4aN1M0	ⅢA	1	non-cardia	70.92	0.75	750	44.22	0.468	468	23.39	0.247	247	1.891	9.78	0.099	99	16.97	0.172	172	170	6.66	1.63	2.81	7.43	1.22	694.601	4.08589	0.48	0.294479
81	male	56	dead	192	6.4	pT4bN0M0	ⅢA	0	Cardia	69.07	0.482	482	39.67	0.277	277	16.41	0.115	115	2.417	13.44	0.094	94	13.1	0.091	91	356	10.55	0.9	2.68	5.53	3.05	4173.11	11.7222	0.4	0.444444
82	male	64	survive	1384	46.1333	pT4bN0M0	ⅢB	1	Cardia	85.85	1.409	1409	61.62	1.011	1011	17.88	0.294	294	3.446	4.09	0.072	72	7.95	0.14	140	291	5.5	1.16	1.47	9.68	3.77	1379.74	4.74138	0.23	0.198276
83	female	56	losses to follow-up	21	0.7	T4aN0M0	ⅢA	0	non-cardia	85.53	0.977	977	51.75	0.591	591	25.44	0.291	291	2.034	7.17	0.072	72	5.72	0.057	57	231	2.25	0.87	3.26	3.41	4.71	597.414	2.58621	0.27	0.310345
84	female	40	survive	1344	44.8	pT4aN3aM0	ⅢB	0	non-cardia	73.81	1.243	1243	30.26	0.51	510	40.7	0.686	686	0.744	5.61	0.094	94	19.71	0.332	332	166	9.76	0.47	0.93	12.05	0.62	3447.15	20.766	0.16	0.340426
85	male	56	dead	1247	41.5667	T2N0M0	ⅠB	1	non-cardia	67.95	0.941	941	44.3	0.613	613	21.9	0.303	303	2.023	13.48	0.164	164	13.48	0.164	164	300	6.91	1.07	6.52	143.3	1.88	1937.38	6.45794	0.42	0.392523
86	male	76	dead	486	16.2	pT4aN3M0	ⅢC	0	Cardia	64.45	0.86	860	44.08	0.588	588	20.68	0.276	276	2.132	13.9	0.201	201	21.11	0.305	305	189	7.24	0.78	3.02	56.42	2.13	1754.31	9.28205	0.54	0.692308
87	female	59	survive	1331	44.3667	pT1aN0M0	ⅠA	0	non-cardia	88.37	0.94	940	39.34	0.419	419	40.2	0.428	428	0.979	4.99	0.063	63	5.46	0.069	69	184	2.52	1.54	0.91	7.63	2.42	301.091	1.63636	0.21	0.136364
88	male	59	dead	260	8.66667	cT4N1M1	Ⅳ	0	Cardia	53.36	0.925	925	36.69	0.636	636	13.88	0.241	241	2.643	4.37	0.078	78	38.32	0.685	685	336	5.98	1.74	1.95	17.01	1.04	1154.76	3.43678	0.61	0.350575
89	male	49	dead	229	7.63333	cT4N2M1	Ⅳ	1	non-cardia	82.3	0.578	578	62.55	0.439	439	19.15	0.135	135	3.266	7.97	0.054	54	5.19	0.035	35	185	5.78	1.34	13.33	10.13	0.81	797.985	4.31343	0.32	0.238806
90	male	70	survive	1319	43.9667	pT2N2M0	ⅡB	0	non-cardia	64.69	0.927	927	44.97	0.645	645	19.47	0.279	279	2.31	13.01	0.21	210	20.64	0.333	333	176	2.25	1.13	4.74	11.58	1.46	350.442	1.99115	0.27	0.238938
91	female	55	survive	1316	43.8667	pT1aN0M0	ⅠA	0	non-cardia	55.93	0.905	905	34.17	0.553	553	16.52	0.267	267	2.068	23.71	0.37	370	20.91	0.327	327	295	3.81	1.53	1.13	22.74	0.91	734.608	2.4902	0.21	0.137255
92	male	61	survive	1252	41.7333	pT2N2M0	ⅡB	0	non-cardia	71.26	1.041	1041	50.97	0.745	745	18.11	0.265	265	2.815	13.13	0.243	243	15.53	0.287	287	100	2.86	1.51	1.24	13.24	2.14	189.404	1.89404	0.33	0.218543
93	female	67	survive	1249	41.6333	pT4aN1M0	ⅢA	0	Cardia	58.78	0.685	685	38.94	0.482	482	15.46	0.191	191	2.519	11.45	0.118	118	29.83	0.309	309	160	11.43	0.95	2.47	13.06	3.04	1925.05	12.0316	0.42	0.442105
94	male	53	survive	1235	41.1667	T2N0M0	ⅠA	1	non-cardia	58.51	0.844	844	38.08	0.549	549	17.23	0.249	249	2.21	16.92	0.276	276	21.15	0.345	345	204	4.74	2.27	3.54	16.07	2.54	425.974	2.08811	0.32	0.140969
95	male	56	survive	1303	43.4333	pT1bN0M0	ⅠA	1	non-cardia	73.71	1.209	1209	50.62	0.831	831	22	0.361	361	2.301	9.31	0.2	200	14.48	0.311	311	255	3.81	1.93	3.4	7.92	1.79	503.394	1.97409	0.48	0.248705
